# Supplementary material for: Transcriptome analysis and molecular marker discovery in Solanum incanum and S. aethiopicum, two close relatives of the common eggplant (Solanum melongena) with interest for breeding
Source: BMC Genomics. 2016 Apr 23;17:300. doi: 10.1186/s12864-016-2631-4 (PMC4841963; doi:10.1186/s12864-016-2631-4)
Supplement: Additional file 12: — Validated markers. The file provides the tables of SNPs and SSRs experimentally validated. For each marker are provided the unigene which came from, the position in the correspondent eggplant scaffold, the detected alleles and the primers used for validation. (XLSX 21 kb) [file 12864_2016_2631_MOESM12_ESM.xlsx]

## Sheet: SNVs
Chromosome	S. incanum unigene	Scaffold eggplant genome	Position of SNV in eggplant scaffold	S. incanum allele	S. aethiopicum allele	Forward primer	Reverse primer
1	SIUC29531_TC01	Sme2.5_05147.1	36.635	A	C	TGCAAATGTTGGTCCTGAGA	CGTCCACAATAACAATTCTTGG
1	SIUC38959_TC01	Sme2.5_03132.1	41.942	G	A	TGTGTGACTAGGACTTCATCCTC	GCCCTAGAAGGAGCTTTCATC
1	SIUC01360_TC03	Sme2.5_01065.1	21.259	GT	GAAT	TTGAGCTGGTAACTTAGCATGG	TTCTTCTTGTTGGCCAAAGC
2	SIUC11564_TC01	Sme2.5_02714.1	46.921	G	A	AGGAGAATTGCAGAGTGATGC	TCGCAGCTCATAGCCATATTC
2	SIUC19191_TC03	Sme2.5_05438.1	36.954	G	A	AACCTCCCTAAAACCCCAAC	TGGCTCTGACAACTGGAAATC
2	SIUC38971_TC01	Sme2.5_01610.1	55.824	T - T - C	C/T - C/T - C/T	GATGGTGGTTCTGCGGTATC	TAGGTTCACCAGGCTCCATC
3	SIUC34715_TC01	Sme2.5_02159.1	38.245	T - G	C/T - G/T	CTAAGGGGCAGAGCTTCTTG	GACGCCAATAGTTAATAGAACTGC
3	SIUC00907_TC04	Sme2.5_01604.1	129.781	A	G	GGGAAAGAAAGGAGGAATGG	AAATTTTGGATTTCCATCATCTTC
3	SIUC27060_TC05	Sme2.5_04268.1	6.049	G	A/G	TGTTCCTCACTCAATGTGTCG	AGGTGCACCGATTCTTTCC
4	SIUC23081_TC01	Sme2.5_06002.1	29.521	C	A	AAGTACCTCTGCAGCAACAGC	TCATCACCAAATCTCCATCG
4	SIUC39035_TC01	Sme2.5_03086.1	1.835	T	C/T	CCCGTTACTTCAAGGGGATG	CACTGCCTTTCCAAATGAGG
4	SIUC23613_TC02	Sme2.5_00505.1	109.861	G	A	AAATCCAATTCACAGACATTGC	TGTTGATATCACCGACAACG
5	SIUC00676_TC02	Sme2.5_00697.1	8.091	G	T	CTCGGGGTCCAGAACTAGAA	CCTACTCCAGGGCTTCCTTC
5	SIUC19562_TC02	Sme2.5_09181.1	21.257	C	C/T	GCATCTCAATGTAAAAGCTTCC	GCCTTTGAGTCCGAGTTCAG
6	SIUC10686_TC01	Sme2.5_04479.1	33.865	G	A	GCACAATTAGCTGGTGTTGG	AAGAGATTGTTGAAGAAAGACGTG
6	SIUC32044_TC02	Sme2.5_02660.1	32.734	T	C	GACCTAGGCAAGAACGAAGG	TGTAGGACGCTATCCCATTG
6	SIUC37940_TC01	Sme2.5_00001.1	192.462	C	T	CGGCTATGTACTTCATAACAGC	CCCAGAAATGATTTGCGAAG
7	SIUC31222_TC01	Sme2.5_00673.1	88.675	C	T/C	CCTCCACCTACCCTCAACTC	AAGAAGCGCGAGTTGTTCAG
7	SIUC01600_TC01	Sme2.5_02807.1	30.596	C	T	GGGAGGGTGGTAAAGGAGTG	GGTTTTCACTCAGCCGCTAC
7	SIUC23399_TC02	Sme2.5_00423.1	71.111	T	C/T	TAGAGATGGCCTCGGGAAG	GGAAGATAGATCAAAACGAGCTG
8	SIUC17586_TC01	Sme2.5_00013.1	264.436	T	G	CTCCGGAATAAATGCAAACC	CCTGTCAATGGAGATGTTCG
8	SIUC02438_TC01	Sme2.5_00858.1	93.251	A	G	GAGACAGGGGATGATGAAGG	GATGGCACATTGCACCTAAC
8	SIUC38436_TC01	Sme2.5_00391.1	37.628	T	A/T	TTGATGCAATAAAGGAAGTGG	AGGCAGATGGGACACTCTTC
9	SIUC32294_TC04	Sme2.5_00104.1	17.145	G	T	TAGCAAGCTTACGGCTGGTC	CAACTGAAGTGGCATGATGG
9	SIUC13910_TC01	Sme2.5_00488.1	275.425	C	T	CCCATAAGGTCGCGTAATTC	TCACCCGCAAACCTACTCTC
9	SIUC14499_TC01	Sme2.5_00504.1	51.027	T	C	CGGAACAAAAAGCTTTCAACC	ATGCTTCTTTGGGGCTAGAG
10	SIUC14015_TC01	Sme2.5_00190.1	30.675	T	C	TGCCCCATTTCTTCAACTTC	CAGCCATCTTCTCCTGGTAG
10	SIUC39817_TC01	Sme2.5_07454.1	37.006	G	A	TGTTGTGGACACGGCTACTC	CAAATGTTCTAGGCCCATTCC
11	SIUC38393_TC01	Sme2.5_01380.1	77.202	C	A/C	GCTGCAGATAGGAATTCAGGAC	CAACACCAGAATCACCCAATAG
11	SIUC14306_TC01	Sme2.5_00442.1	143.103	T	C/T	TGGCATCAGCAGTCGTTG	CATGGGGAATTGAATTTTGG
11	SIUC39475_TC01	Sme2.5_09299.1	5.398	T	C/T	CACATTGGTGAAAGCCATTG	CTGGCTGCCTCTTGTTGAG
12	SIUC18551_TC01	Sme2.5_06234.1	8.679	T	C/T	TGAGTCCAAAGCTGATGCTG	GGAGACCTCAACAACCTTGC
12	SIUC14718_TC01	Sme2.5_00381.1	106.62	G	T/G	TCATGGGTTGCATTGTGAAC	TGCCGACGTAAAGGTCAATC
12	SIUC30456_TC03	Sme2.5_07259.1	34.981	T	C/T	ACTGGCCAAGCTTTTGCTAC	GTGTGGGCTCTAAGGGAATG

## Sheet: SSRs
Chromosome	S. incanum unigene	Scaffold eggplant genome	Position of SSR in eggplant scaffold	kind	Motif	Repeats	S. incanum amplicon size (bp)	S. aethiopicum amplicon size (bp)	Forward primer	Reverse primer
1	SIUC38227_TC01	Sme2.5_00192.1	80098	trinucleotide	ACT	6	145/145	135/135	TGCATAACCAACATTCAAACC	CCCTCCAAGCTCAAAGAAAG
2	SIUC37353_TC01	Sme2.5_01898.1	16465	trinucleotide	AAC	7	209/209	206/206	AGGGGTTCGCTGAAACAAG	GTGTCACTCATCCCCTGTTG
3	SIUC40013_TC01	Sme2.5_02996.1	49664	trinucleotide	AGC	7	no amplification	no amplification	GGGTTCTTCAGCAAAAATGC	AGATGGAGCCTGTGAGGTTG
4	SIUC37602_TC01	Sme2.5_01233.1	32055	trinucleotide	AAG	7	165/165	171/171	AAAAATGGAGGAATTAGAGAAGAAG	CAGCACCAGAAACAACATGAG
5	SIUC31851_TC01	Sme2.5_00211.1	139545	tetranucleotide	AAAG	5	201/201	196/196	CATGGGAACTTAGCCATGC	TTTTTGGTCTTTGGTTTTAGCTG
6	SIUC29668_TC01	Sme2.5_00163.1	86187	trinucleotide	AAG	6	282/282	285/285	GTGTTGAGCCAGTTGCAGAG	CCCAAAACCAAGATCCAAAC
7	SIUC37966_TC01	Sme2.5_00502.1	77868	trinucleotide	ATC	7	165/165	171/171	GCAACTTCCTTCTCCATCTCC	TGAAACGGTGGCTTTAGCTC
8	SIUC21086_TC01	Sme2.5_00001.1	17543	trinucleotide	AAG	8	238/238	240/240	CGAGCCTGAAGAAGTTGTTG	AGACCCATCATCCAAATTCC
9	SIUC18542_TC01	Sme2.5_02687.1	10753	trinucleotide	AGG	12	438/438	429/429	CAAAATGGATGGGAGAGGAG	TTTCATGTGTGGGAGGGAAC
10	SIUC03112_TC04	Sme2.5_00173.1	60082	trinucleotide	AGC	6	146/146	133/133	GGTGGCATTGATCCAAGAAC	TCCCATTTTAGCAGCCTCAC
11	SIUC18317_TC02	Sme2.5_03669.1	42557	tetranucleotide	AAAT	5	213/213	203/203	CCTTTGGCAGTCACCATTTAG	TCATATGAGAAGCAACACTTTGG
12	SIUC37681_TC01	Sme2.5_00226.1	73626	trinucleotide	ATC	7	411/411	408/408	ACCGATGAAATCGACTCTGG	TCCATTCCTTCTGGACCATC
