# Supplementary material for: Transcriptome analysis and molecular marker discovery in Solanum incanum and S. aethiopicum, two close relatives of the common eggplant (Solanum melongena) with interest for breeding
Source: BMC Genomics. 2016 Apr 23;17:300. doi: 10.1186/s12864-016-2631-4 (PMC4841963; doi:10.1186/s12864-016-2631-4)
Supplement: Additional file 13: — Filters settings. The file provides the settings of the filters that have been applied to VCF file in order to filter the SNVs. (TXT 1 kb) [file 12864_2016_2631_MOESM13_ESM.txt]

[1]
	[[CloseToSnv]]
        	distance = 60
                max_maf_depth = None

[2]
	[[HighVariableRegion]]
        	max_variability = 0.05
        	window = 100
        	ref_fpath = '/home/jope/santi/beren/inca/mapping/reference/reference.fasta'
[3]
	[[CloseToLimit]]
        	distance = 60
        	ref_fpath = '/home/jope/santi/beren/inca/mapping/reference/reference.fasta'

[4]
	[[MafDepthLimit]]
        	max_maf = 0.9

[5]
	[[CapEnzyme]]
                all_enzymes = False
        	ref_fpath = '/home/jope/santi/beren/inca/mapping/reference/reference.fasta'

[6]
	[[Kind]]
    	        kind = 'snp'
[7]
	[[IsVariableAnnotator]]
		samples = ['inca']
[8]
	[[IsVariableAnnotator]]
		samples = ['aeth']
[9]
	[[IsVariableAnnotator]]
		samples = ['eggplant']
[10]
	[[IsVariableAnnotator]]
		samples = ['torvum']

[11]
	[[IsVariableAnnotator]]
		samples = ['inca', 'aeth']
[12]
	[[IsVariableAnnotator]]
		samples = ['inca', 'torvum']
[13]
	[[IsVariableAnnotator]]
		samples = ['inca', 'eggplant']
[14]
	[[IsVariableAnnotator]]
		samples = ['torvum', 'aeth']
[15]
	[[IsVariableAnnotator]]
		samples = ['eggplant', 'aeth']
[16]
	[[IsVariableAnnotator]]
		samples = ['eggplant', 'torvum']
[17]
	[[IsVariableAnnotator]]
		samples = ['eggplant', 'torvum', 'aeth']
[18]
	[[IsVariableAnnotator]]
		samples = ['eggplant', 'torvum',  'inca']
[19]
	[[IsVariableAnnotator]]
		samples = ['eggplant', 'aeth', 'inca']
[20]
	[[IsVariableAnnotator]]
		samples = ['torvum', 'aeth', 'inca']
[21]
	[[IsVariableAnnotator]]
		samples = ['eggplant', 'torvum', 'aeth', 'inca']
